# Supplementary material for: MIR17HG-miR-18a/19a axis, regulated by interferon regulatory factor-1, promotes gastric cancer metastasis via Wnt/β-catenin signalling
Source: Cell Death Dis. 2019 Jun 11;10(6):454. doi: 10.1038/s41419-019-1685-z (PMC6560107; doi:10.1038/s41419-019-1685-z)
Supplement: Supplementary file 8 — Supplementary Table S4 [file 41419_2019_1685_MOESM8_ESM.xlsx]

## Sheet: Supplementary Table S3
Transcript ID	miRNA name	Gene ID	Name	miTG score
ENST00000307407	hsa-miR-20a-5p	ENSG00000169429	IL8	0.999871
ENST00000281043	hsa-miR-20a-5p	ENSG00000134323	MYCN	0.999867
ENST00000359013	hsa-miR-20a-5p	ENSG00000163513	TGFBR2	0.99983
ENST00000430479	hsa-miR-20a-5p	ENSG00000006468	ETV1	0.999645
ENST00000240093	hsa-miR-20a-5p	ENSG00000104290	FZD3	0.999592
ENST00000452508	hsa-miR-18a-5p	ENSG00000149311	ATM	0.998636
ENST00000407775	hsa-miR-20a-5p	ENSG00000169946	ZFPM2	0.998545
ENST00000369026	hsa-miR-20a-5p	ENSG00000143384	MCL1	0.998464
ENST00000359370	hsa-miR-18a-5p	ENSG00000113578	FGF1	0.997521
ENST00000315872	hsa-miR-20a-5p	ENSG00000134318	ROCK2	0.997502
ENST00000261837	hsa-miR-20a-5p	ENSG00000069966	GNB5	0.996062
ENST00000456483	hsa-miR-20a-5p	ENSG00000091831	ESR1	0.995953
ENST00000343455	hsa-miR-18a-5p	ENSG00000100697	DICER1	0.995507
ENST00000315872	hsa-miR-17-5p	ENSG00000134318	ROCK2	0.995391
ENST00000396373	hsa-miR-18a-5p	ENSG00000139083	ETV6	0.99412
ENST00000330847	hsa-miR-17-5p	ENSG00000119508	NR4A3	0.991801
ENST00000550389	hsa-miR-20a-5p	ENSG00000166225	FRS2	0.991798
ENST00000342287	hsa-miR-20a-5p	ENSG00000167081	PBX3	0.990905
ENST00000398970	hsa-miR-20a-5p	ENSG00000167193	CRK	0.989946
ENST00000393158	hsa-miR-19a-5p	ENSG00000170962	PDGFD	0.989296
ENST00000330847	hsa-miR-20a-5p	ENSG00000119508	NR4A3	0.987566
ENST00000381075	hsa-miR-20a-5p	ENSG00000067057	PFKP	0.987541
ENST00000393158	hsa-miR-19b-1-5p	ENSG00000170962	PDGFD	0.987103
ENST00000393256	hsa-miR-20a-5p	ENSG00000153094	BCL2L11	0.983023
ENST00000216513	hsa-miR-92a-1-5p	ENSG00000100625	SIX4	0.981805
ENST00000261254	hsa-miR-18a-5p	ENSG00000118971	CCND2	0.981287
ENST00000366641	hsa-miR-20a-5p	ENSG00000135766	EGLN1	0.979083
ENST00000430479	hsa-miR-17-5p	ENSG00000006468	ETV1	0.978516
ENST00000215832	hsa-miR-20a-5p	ENSG00000100030	MAPK1	0.97701
ENST00000282397	hsa-miR-20a-5p	ENSG00000102755	FLT1	0.976514
ENST00000374574	hsa-miR-20a-5p	ENSG00000204217	BMPR2	0.974811
ENST00000263734	hsa-miR-20a-5p	ENSG00000116016	EPAS1	0.973086
ENST00000550389	hsa-miR-18a-5p	ENSG00000166225	FRS2	0.970754
ENST00000353267	hsa-miR-19a-5p	ENSG00000118260	CREB1	0.968362
ENST00000353267	hsa-miR-19b-1-5p	ENSG00000118260	CREB1	0.968331
ENST00000261438	hsa-miR-20a-5p	ENSG00000109787	KLF3	0.968199
ENST00000357992	hsa-miR-20a-5p	ENSG00000158711	ELK4	0.967162
ENST00000602566	hsa-miR-20a-5p	ENSG00000134250	NOTCH2	0.959704
ENST00000260356	hsa-miR-18a-5p	ENSG00000137801	THBS1	0.958229
ENST00000345617	hsa-miR-20a-5p	ENSG00000068024	HDAC4	0.957465
ENST00000219070	hsa-miR-17-5p	ENSG00000087245	MMP2	0.957276
ENST00000342505	hsa-miR-20a-5p	ENSG00000162434	JAK1	0.952576
ENST00000262995	hsa-miR-20a-5p	ENSG00000109458	GAB1	0.952257
ENST00000317501	hsa-miR-20a-5p	ENSG00000140538	NTRK3	0.951933
ENST00000227507	hsa-miR-20a-5p	ENSG00000110092	CCND1	0.950569
ENST00000357727	hsa-miR-20a-5p	ENSG00000146592	CREB5	0.949923
ENST00000496384	hsa-miR-20a-5p	ENSG00000157764	BRAF	0.949724
ENST00000398970	hsa-miR-17-5p	ENSG00000167193	CRK	0.948662
ENST00000244741	hsa-miR-17-5p	ENSG00000124762	CDKN1A	0.947908
ENST00000264657	hsa-miR-20a-5p	ENSG00000168610	STAT3	0.938625
ENST00000257290	hsa-miR-20a-5p	ENSG00000134853	PDGFRA	0.937597
ENST00000456098	hsa-miR-18a-5p	ENSG00000017427	IGF1	0.937371
ENST00000534358	hsa-miR-20a-5p	ENSG00000118058	KMT2A	0.936826
ENST00000325074	hsa-miR-18a-5p	ENSG00000159216	RUNX1	0.936632
ENST00000368194	hsa-miR-17-5p	ENSG00000132694	ARHGEF11	0.935063
ENST00000302190	hsa-miR-20a-5p	ENSG00000169439	SDC2	0.933335
ENST00000323441	hsa-miR-18a-5p	ENSG00000100644	HIF1A	0.933316
ENST00000323441	hsa-miR-17-5p	ENSG00000100644	HIF1A	0.932674
ENST00000585916	hsa-miR-17-5p	ENSG00000078043	PIAS2	0.932282
ENST00000248076	hsa-miR-20a-5p	ENSG00000127533	F2RL3	0.928935
ENST00000456483	hsa-miR-18a-5p	ENSG00000091831	ESR1	0.926466
ENST00000286827	hsa-miR-20a-5p	ENSG00000156299	TIAM1	0.925389
ENST00000370855	hsa-miR-20a-5p	ENSG00000137968	SLC44A5	0.921329
ENST00000302472	hsa-miR-20a-5p	ENSG00000171522	PTGER4	0.918661
ENST00000264657	hsa-miR-17-5p	ENSG00000168610	STAT3	0.917891
ENST00000511367	hsa-miR-19b-1-5p	ENSG00000113360	DROSHA	0.917064
ENST00000262995	hsa-miR-17-5p	ENSG00000109458	GAB1	0.916148
ENST00000335327	hsa-miR-20a-5p	ENSG00000132970	WASF3	0.915792
ENST00000378827	hsa-miR-20a-5p	ENSG00000125845	BMP2	0.915121
ENST00000302472	hsa-miR-17-5p	ENSG00000171522	PTGER4	0.912625
ENST00000426016	hsa-miR-20a-5p	ENSG00000115904	SOS1	0.912517
ENST00000581260	hsa-miR-20a-5p	ENSG00000166484	MAPK7	0.907854
ENST00000379019	hsa-miR-17-5p	ENSG00000125772	GPCPD1	0.907209
ENST00000541363	hsa-miR-19a-5p	ENSG00000149948	HMGA2	0.906059
ENST00000502613	hsa-miR-20a-5p	ENSG00000138756	BMP2K	0.905813
ENST00000505342	hsa-miR-20a-5p	ENSG00000145362	ANK2	0.905144
ENST00000261491	hsa-miR-20a-5p	ENSG00000102780	DGKH	0.904878
ENST00000282111	hsa-miR-20a-5p	ENSG00000152284	TCF7L1	0.904093
ENST00000496384	hsa-miR-18a-5p	ENSG00000157764	BRAF	0.902445
ENST00000541363	hsa-miR-19b-1-5p	ENSG00000149948	HMGA2	0.901325
ENST00000426016	hsa-miR-17-5p	ENSG00000115904	SOS1	0.893489
ENST00000264157	hsa-miR-20a-5p	ENSG00000082258	CCNT2	0.893172
ENST00000368194	hsa-miR-20a-5p	ENSG00000132694	ARHGEF11	0.892849
ENST00000343380	hsa-miR-20a-5p	ENSG00000101412	E2F1	0.892099
ENST00000264674	hsa-miR-92a-1-5p	ENSG00000085276	MECOM	0.891582
ENST00000295025	hsa-miR-20a-5p	ENSG00000162924	REL	0.890786
ENST00000319211	hsa-miR-20a-5p	ENSG00000181104	F2R	0.887088
ENST00000379019	hsa-miR-20a-5p	ENSG00000125772	GPCPD1	0.883245
ENST00000261491	hsa-miR-19a-5p	ENSG00000102780	DGKH	0.881403
ENST00000557056	hsa-miR-18a-5p	ENSG00000129467	ADCY4	0.881214
ENST00000261491	hsa-miR-19b-1-5p	ENSG00000102780	DGKH	0.878108
ENST00000371199	hsa-miR-20a-5p	ENSG00000101966	XIAP	0.87516
ENST00000332408	hsa-miR-20a-5p	ENSG00000185634	SHC4	0.873862
ENST00000537760	hsa-miR-20a-5p	ENSG00000133818	RRAS2	0.872988
ENST00000261491	hsa-miR-17-5p	ENSG00000102780	DGKH	0.872283
ENST00000383763	hsa-miR-20a-5p	ENSG00000206557	TRIM71	0.870588
ENST00000405413	hsa-miR-18a-5p	ENSG00000173083	HPSE	0.865624
ENST00000374179	hsa-miR-20a-5p	ENSG00000107643	MAPK8	0.86534
ENST00000511367	hsa-miR-19a-5p	ENSG00000113360	DROSHA	0.864103
ENST00000305123	hsa-miR-19b-1-5p	ENSG00000169047	IRS1	0.864032
ENST00000305123	hsa-miR-19a-5p	ENSG00000169047	IRS1	0.862446
ENST00000286201	hsa-miR-20a-5p	ENSG00000155760	FZD7	0.858933
ENST00000286548	hsa-miR-19b-1-5p	ENSG00000156052	GNAQ	0.8562
ENST00000289734	hsa-miR-92a-1-5p	ENSG00000029534	ANK1	0.854873
ENST00000286548	hsa-miR-19a-5p	ENSG00000156052	GNAQ	0.854526
ENST00000290341	hsa-miR-20a-5p	ENSG00000159217	IGF2BP1	0.852409
ENST00000313143	hsa-miR-92a-1-5p	ENSG00000161202	DVL3	0.851632
ENST00000330847	hsa-miR-19b-1-5p	ENSG00000119508	NR4A3	0.850784
ENST00000374720	hsa-miR-19b-1-5p	ENSG00000070214	SLC44A1	0.849823
ENST00000374720	hsa-miR-19a-5p	ENSG00000070214	SLC44A1	0.849356
ENST00000488550	hsa-miR-18a-5p	ENSG00000143995	MEIS1	0.847648
ENST00000330847	hsa-miR-19a-5p	ENSG00000119508	NR4A3	0.843143
ENST00000370924	hsa-miR-20a-5p	ENSG00000050628	PTGER3	0.841307
ENST00000393158	hsa-miR-17-5p	ENSG00000170962	PDGFD	0.839141
ENST00000346618	hsa-miR-20a-5p	ENSG00000112242	E2F3	0.838859
ENST00000393158	hsa-miR-20a-5p	ENSG00000170962	PDGFD	0.835707
ENST00000380871	hsa-miR-20a-5p	ENSG00000167034	NKX3-1	0.831697
ENST00000290341	hsa-miR-92a-1-5p	ENSG00000159217	IGF2BP1	0.830263
ENST00000492143	hsa-miR-20a-5p	ENSG00000106462	EZH2	0.829687
ENST00000244741	hsa-miR-20a-5p	ENSG00000124762	CDKN1A	0.829487
ENST00000458646	hsa-miR-20a-5p	ENSG00000077092	RARB	0.828751
ENST00000261254	hsa-miR-20a-5p	ENSG00000118971	CCND2	0.828045
ENST00000344548	hsa-miR-18a-5p	ENSG00000070831	CDC42	0.8273
ENST00000420696	hsa-miR-19b-1-5p	ENSG00000185630	PBX1	0.824187
ENST00000531380	hsa-miR-20a-5p	ENSG00000174804	FZD4	0.82361
ENST00000402690	hsa-miR-18a-5p	ENSG00000175387	SMAD2	0.821912
ENST00000288266	hsa-miR-20a-5p	ENSG00000157500	APPL1	0.821851
ENST00000420696	hsa-miR-19a-5p	ENSG00000185630	PBX1	0.820298
ENST00000261254	hsa-miR-17-5p	ENSG00000118971	CCND2	0.818771
ENST00000581693	hsa-miR-20a-5p	ENSG00000108654	DDX5	0.816813
ENST00000394839	hsa-miR-18a-5p	ENSG00000142875	PRKACB	0.81448
ENST00000244745	hsa-miR-20a-5p	ENSG00000124766	SOX4	0.810559
ENST00000325074	hsa-miR-17-5p	ENSG00000159216	RUNX1	0.810419
ENST00000452135	hsa-miR-20a-5p	ENSG00000050748	MAPK9	0.810174
ENST00000342788	hsa-miR-20a-5p	ENSG00000178568	ERBB4	0.810046
ENST00000398417	hsa-miR-20a-5p	ENSG00000141646	SMAD4	0.809639
ENST00000581693	hsa-miR-17-5p	ENSG00000108654	DDX5	0.809325
ENST00000296585	hsa-miR-18a-5p	ENSG00000164171	ITGA2	0.808661
ENST00000541363	hsa-miR-20a-5p	ENSG00000149948	HMGA2	0.808611
ENST00000402690	hsa-miR-92a-1-5p	ENSG00000175387	SMAD2	0.808037
ENST00000263253	hsa-miR-20a-5p	ENSG00000100393	EP300	0.808029
ENST00000453654	hsa-miR-20a-5p	ENSG00000157680	DGKI	0.807744
ENST00000393256	hsa-miR-17-5p	ENSG00000153094	BCL2L11	0.806923
ENST00000502773	hsa-miR-20a-5p	ENSG00000145431	PDGFC	0.804491
ENST00000381524	hsa-miR-19b-1-5p	ENSG00000198223	CSF2RA	0.801352
ENST00000357992	hsa-miR-18a-5p	ENSG00000158711	ELK4	0.801217
ENST00000284061	hsa-miR-20a-5p	ENSG00000153933	DGKE	0.800085
ENST00000381524	hsa-miR-19a-5p	ENSG00000198223	CSF2RA	0.799374
ENST00000325074	hsa-miR-20a-5p	ENSG00000159216	RUNX1	0.799167
ENST00000378493	hsa-miR-19b-1-5p	ENSG00000101333	PLCB4	0.79871
ENST00000489291	hsa-miR-92a-1-5p	ENSG00000196730	DAPK1	0.798562
ENST00000371380	hsa-miR-19a-5p	ENSG00000138193	PLCE1	0.797042
ENST00000396578	hsa-miR-20a-5p	ENSG00000169031	COL4A3	0.795776
ENST00000502613	hsa-miR-18a-5p	ENSG00000138756	BMP2K	0.795527
ENST00000287934	hsa-miR-20a-5p	ENSG00000157240	FZD1	0.795309
ENST00000378493	hsa-miR-19a-5p	ENSG00000101333	PLCB4	0.79527
ENST00000263734	hsa-miR-17-5p	ENSG00000116016	EPAS1	0.795193
ENST00000367182	hsa-miR-20a-5p	ENSG00000198625	MDM4	0.794689
ENST00000265734	hsa-miR-20a-5p	ENSG00000105810	CDK6	0.792698
ENST00000541363	hsa-miR-17-5p	ENSG00000149948	HMGA2	0.789182
ENST00000371380	hsa-miR-19b-1-5p	ENSG00000138193	PLCE1	0.788326
ENST00000265070	hsa-miR-20a-5p	ENSG00000113384	GOLPH3	0.786195
ENST00000558170	hsa-miR-20a-5p	ENSG00000169554	ZEB2	0.783916
ENST00000524984	hsa-miR-92a-1-5p	ENSG00000149091	DGKZ	0.783764
ENST00000168712	hsa-miR-20a-5p	ENSG00000075388	FGF4	0.782883
ENST00000393350	hsa-miR-19b-1-5p	ENSG00000178573	MAF	0.779394
ENST00000398117	hsa-miR-20a-5p	ENSG00000171791	BCL2	0.779176
ENST00000351004	hsa-miR-20a-5p	ENSG00000127955	GNAI1	0.776845
ENST00000371953	hsa-miR-20a-5p	ENSG00000171862	PTEN	0.776546
ENST00000357727	hsa-miR-17-5p	ENSG00000146592	CREB5	0.774917
ENST00000488550	hsa-miR-19a-5p	ENSG00000143995	MEIS1	0.772367
ENST00000296402	hsa-miR-20a-5p	ENSG00000145349	CAMK2D	0.771832
ENST00000323441	hsa-miR-20a-5p	ENSG00000100644	HIF1A	0.77056
ENST00000296402	hsa-miR-17-5p	ENSG00000145349	CAMK2D	0.768204
ENST00000392145	hsa-miR-20a-5p	ENSG00000146477	SLC22A3	0.766892
ENST00000488550	hsa-miR-17-5p	ENSG00000143995	MEIS1	0.764455
ENST00000393350	hsa-miR-19a-5p	ENSG00000178573	MAF	0.761968
ENST00000240093	hsa-miR-18a-5p	ENSG00000104290	FZD3	0.7601
ENST00000380338	hsa-miR-18a-5p	ENSG00000171843	MLLT3	0.758116
ENST00000370924	hsa-miR-17-5p	ENSG00000050628	PTGER3	0.757773
ENST00000578373	hsa-miR-92a-1-5p	ENSG00000141736	ERBB2	0.756629
ENST00000280772	hsa-miR-18a-5p	ENSG00000151150	ANK3	0.754774
ENST00000264235	hsa-miR-18a-5p	ENSG00000082701	GSK3B	0.75408
ENST00000219070	hsa-miR-20a-5p	ENSG00000087245	MMP2	0.75382
ENST00000282397	hsa-miR-18a-5p	ENSG00000102755	FLT1	0.753626
ENST00000268712	hsa-miR-20a-5p	ENSG00000141027	NCOR1	0.752248
ENST00000370924	hsa-miR-19a-5p	ENSG00000050628	PTGER3	0.751226
ENST00000445105	hsa-miR-20a-5p	ENSG00000114279	FGF12	0.750947
ENST00000488550	hsa-miR-19b-1-5p	ENSG00000143995	MEIS1	0.749285
ENST00000551242	hsa-miR-20a-5p	ENSG00000065361	ERBB3	0.749165
ENST00000280154	hsa-miR-20a-5p	ENSG00000150593	PDCD4	0.746817
ENST00000519993	hsa-miR-92a-1-5p	ENSG00000169398	PTK2	0.745389
ENST00000372064	hsa-miR-20a-5p	ENSG00000112715	VEGFA	0.743488
ENST00000256474	hsa-miR-20a-5p	ENSG00000134086	VHL	0.743391
ENST00000327367	hsa-miR-17-5p	ENSG00000166949	SMAD3	0.742491
ENST00000260630	hsa-miR-20a-5p	ENSG00000138061	CYP1B1	0.741494
ENST00000551242	hsa-miR-17-5p	ENSG00000065361	ERBB3	0.741346
ENST00000378641	hsa-miR-20a-5p	ENSG00000182621	PLCB1	0.741242
ENST00000370924	hsa-miR-19b-1-5p	ENSG00000050628	PTGER3	0.738824
ENST00000403799	hsa-miR-92a-1-5p	ENSG00000106633	GCK	0.736417
ENST00000289734	hsa-miR-18a-5p	ENSG00000029534	ANK1	0.73641
ENST00000374179	hsa-miR-18a-5p	ENSG00000107643	MAPK8	0.735887
ENST00000567289	hsa-miR-20a-5p	ENSG00000169375	SIN3A	0.735479
ENST00000395146	hsa-miR-18a-5p	ENSG00000172493	AFF1	0.734249
ENST00000261464	hsa-miR-18a-5p	ENSG00000082512	TRAF5	0.733474
ENST00000392266	hsa-miR-20a-5p	ENSG00000064012	CASP8	0.732762
ENST00000342085	hsa-miR-20a-5p	ENSG00000140992	PDPK1	0.731909
ENST00000262995	hsa-miR-19a-5p	ENSG00000109458	GAB1	0.730838
ENST00000529193	hsa-miR-19b-1-5p	ENSG00000157613	CREB3L1	0.72605
ENST00000266085	hsa-miR-19b-1-5p	ENSG00000100234	TIMP3	0.726045
ENST00000559007	hsa-miR-20a-5p	ENSG00000035664	DAPK2	0.725525
ENST00000368533	hsa-miR-18a-5p	ENSG00000143549	TPM3	0.724682
ENST00000367674	hsa-miR-20a-5p	ENSG00000116147	TNR	0.722977
ENST00000379145	hsa-miR-92a-1-5p	ENSG00000102230	PCYT1B	0.722925
ENST00000262995	hsa-miR-19b-1-5p	ENSG00000109458	GAB1	0.722874
ENST00000426016	hsa-miR-19b-1-5p	ENSG00000115904	SOS1	0.720807
ENST00000551242	hsa-miR-92a-1-5p	ENSG00000065361	ERBB3	0.719485
ENST00000487292	hsa-miR-92a-1-5p	ENSG00000168970	JMJD7-PLA2G4B	0.719344
ENST00000331163	hsa-miR-19a-5p	ENSG00000100311	PDGFB	0.719271
ENST00000295400	hsa-miR-19a-5p	ENSG00000163235	TGFA	0.716313
ENST00000366539	hsa-miR-17-5p	ENSG00000117020	AKT3	0.715973
ENST00000292823	hsa-miR-18a-5p	ENSG00000161217	PCYT1A	0.714969
ENST00000262291	hsa-miR-92a-1-5p	ENSG00000062716	VMP1	0.714041
ENST00000262995	hsa-miR-18a-5p	ENSG00000109458	GAB1	0.713309
ENST00000263967	hsa-miR-18a-5p	ENSG00000121879	PIK3CA	0.712254
ENST00000585916	hsa-miR-20a-5p	ENSG00000078043	PIAS2	0.711998
ENST00000426016	hsa-miR-19a-5p	ENSG00000115904	SOS1	0.710029
ENST00000288135	hsa-miR-20a-5p	ENSG00000157404	KIT	0.709355
ENST00000423113	hsa-miR-20a-5p	ENSG00000150093	ITGB1	0.709246
ENST00000295400	hsa-miR-19b-1-5p	ENSG00000163235	TGFA	0.708563
ENST00000280772	hsa-miR-20a-5p	ENSG00000151150	ANK3	0.70846
ENST00000371953	hsa-miR-17-5p	ENSG00000171862	PTEN	0.708279
ENST00000262395	hsa-miR-20a-5p	ENSG00000076604	TRAF4	0.708118
ENST00000452508	hsa-miR-17-5p	ENSG00000149311	ATM	0.707298
ENST00000319211	hsa-miR-17-5p	ENSG00000181104	F2R	0.706715
ENST00000331163	hsa-miR-19b-1-5p	ENSG00000100311	PDGFB	0.705878
ENST00000305123	hsa-miR-92a-1-5p	ENSG00000169047	IRS1	0.705836
ENST00000546424	hsa-miR-20a-5p	ENSG00000132906	CASP9	0.705225
ENST00000442998	hsa-miR-92a-1-5p	ENSG00000030110	BAK1	0.703289
ENST00000413366	hsa-miR-92a-1-5p	ENSG00000154229	PRKCA	0.702436
ENST00000474267	hsa-miR-20a-5p	ENSG00000114251	WNT5A	0.702349
ENST00000286614	hsa-miR-19b-1-5p	ENSG00000156103	MMP16	0.701844
ENST00000563193	hsa-miR-20a-5p	ENSG00000197943	PLCG2	0.701073
ENST00000266085	hsa-miR-20a-5p	ENSG00000100234	TIMP3	0.70095
